# Supplementary material for: Incidence and Prevalence of Bone Metastases in Different Solid Tumors Determined by Natural Language Processing of CT Reports
Source: Cancers (Basel). 2025 Jan 11;17(2):218. doi: 10.3390/cancers17020218 (PMC11763382; doi:10.3390/cancers17020218)
Supplement: Supplementary file 1 [file cancers-17-00218-s001.zip]

Archive with 1 entries (1 files):
- cancers-3313048-supplementary.pdf
